# Supplementary material for: Impacts of past abrupt land change on local biodiversity globally
Source: Nat Commun. 2019 Dec 2;10:5474. doi: 10.1038/s41467-019-13452-3 (PMC6888856; doi:10.1038/s41467-019-13452-3)
Supplement: Supplementary file 4 — Source Data [file 41467_2019_13452_MOESM4_ESM.xlsx]

## Sheet: Figure2_ace
response	model	term	estimate	std.error	p.value
Species richness	Magnitude	---	-15.5431	0.0545518	0.00195708
Species richness	Magnitude	--	-1.03254	0.0215305	0.62976
Species richness	Magnitude	-	-2.86184	0.0155648	0.0621133
Species richness	Magnitude	+	-3.28274	0.0158302	0.0349859
Species richness	Magnitude	++	-6.49869	0.0193745	0.00052394
Species richness	Magnitude	+++	-5.67596	0.029744	0.0494644
Total abundance	Magnitude	---	-10.736	0.0384367	0.00312897
Total abundance	Magnitude	--	-3.79183	0.0206304	0.0609668
Total abundance	Magnitude	-	-1.45029	0.014682	0.319719
Total abundance	Magnitude	+	0.782656	0.0148167	0.598771
Total abundance	Magnitude	++	-4.69817	0.0182081	0.00822119
Total abundance	Magnitude	+++	-3.24577	0.027148	0.224207
Probability of interspecific encounter	Magnitude	---	-5.86306	0.02518	0.0164172
Probability of interspecific encounter	Magnitude	--	-1.96946	0.0125401	0.112696
Probability of interspecific encounter	Magnitude	-	-0.195884	0.00848511	0.817251
Probability of interspecific encounter	Magnitude	+	-0.695686	0.00857442	0.415539
Probability of interspecific encounter	Magnitude	++	-0.846818	0.0110341	0.440872
Probability of interspecific encounter	Magnitude	+++	3.04431	0.0173458	0.0838297
Species richness	Trend	---	-10.5325	0.0348463	0.00140372
Species richness	Trend	--	-3.55023	0.0193151	0.0612783
Species richness	Trend	-	-5.1287	0.0193236	0.00643815
Species richness	Trend	+	-1.87315	0.0168581	0.262007
Species richness	Trend	++	-3.1968	0.016549	0.0496146
Species richness	Trend	+++	-10.4329	0.0365673	0.00258575
Total abundance	Trend	---	-4.9484	0.0296523	0.0869868
Total abundance	Trend	--	-1.8421	0.0177543	0.294994
Total abundance	Trend	-	-1.28815	0.0177785	0.465841
Total abundance	Trend	+	1.3992	0.0159256	0.382937
Total abundance	Trend	++	-3.39607	0.0157921	0.0286811
Total abundance	Trend	+++	-9.00923	0.0321219	0.00329082
Probability of interspecific encounter	Trend	---	-4.53989	0.0182267	0.0108002
Probability of interspecific encounter	Trend	--	-0.891876	0.0105815	0.397193
Probability of interspecific encounter	Trend	-	-0.911411	0.0106077	0.388061
Probability of interspecific encounter	Trend	+	-0.54882	0.00920613	0.549981
Probability of interspecific encounter	Trend	++	-0.0399639	0.00914149	0.965123
Probability of interspecific encounter	Trend	+++	2.66425	0.0198641	0.185607

## Sheet: Figure2_bdf
response	model	model_term	term	estimate	std.error	p.value
Species richness	Magnitude	Magnitude N	= 5	-5.60513	0.0216041	0.00758458
Species richness	Magnitude	Magnitude N	>10	0.119008	0.0205936	0.953944
Species richness	Magnitude	Magnitude N	5-10	-3.66795	0.0202867	0.0654684
Species richness	Magnitude	Magnitude P	= 5	-6.79782	0.0213243	0.00096218
Species richness	Magnitude	Magnitude P	>10	-3.15219	0.0199506	0.108398
Species richness	Magnitude	Magnitude P	5-10	-4.45056	0.0178944	0.0109538
Total abundance	Magnitude	Magnitude N	= 5	-3.23105	0.0190918	0.0853737
Total abundance	Magnitude	Magnitude N	>10	-1.0036	0.0195578	0.606037
Total abundance	Magnitude	Magnitude N	5-10	-3.03625	0.0182578	0.0912654
Total abundance	Magnitude	Magnitude P	= 5	-1.44494	0.0188403	0.439798
Total abundance	Magnitude	Magnitude P	>10	-0.317961	0.0192354	0.8685
Total abundance	Magnitude	Magnitude P	5-10	-1.93818	0.0168032	0.244105
Probability of interspecific encounter	Magnitude	Magnitude N	= 5	-0.74828	0.011592	0.517023
Probability of interspecific encounter	Magnitude	Magnitude N	>10	-1.14953	0.0115224	0.315658
Probability of interspecific encounter	Magnitude	Magnitude N	5-10	-1.04027	0.0109851	0.341125
Probability of interspecific encounter	Magnitude	Magnitude P	= 5	-2.50065	0.0115223	0.0279579
Probability of interspecific encounter	Magnitude	Magnitude P	>10	0.815081	0.011211	0.46901
Probability of interspecific encounter	Magnitude	Magnitude P	5-10	0.219884	0.00987703	0.82402
Species richness	Trend	Trend N	= 5	-5.822	0.0191842	0.0017677
Species richness	Trend	Trend N	>10	0.817107	0.0228746	0.72202
Species richness	Trend	Trend N	5-10	-6.19688	0.0186052	0.000585168
Species richness	Trend	Trend P	= 5	-5.46654	0.0202494	0.00549992
Species richness	Trend	Trend P	>10	-4.42309	0.0152165	0.00294885
Species richness	Trend	Trend P	5-10	-3.03252	0.015205	0.0428376
Total abundance	Trend	Trend N	= 5	-2.29977	0.019624	0.235778
Total abundance	Trend	Trend N	>10	1.16841	0.0223228	0.602799
Total abundance	Trend	Trend N	5-10	-3.99058	0.0183815	0.0267272
Total abundance	Trend	Trend P	= 5	-2.67825	0.0202478	0.179995
Total abundance	Trend	Trend P	>10	-1.41177	0.0173838	0.413412
Total abundance	Trend	Trend P	5-10	-1.22919	0.0166965	0.45884
Probability of interspecific encounter	Trend	Trend N	= 5	-2.08669	0.0119377	0.0773151
Probability of interspecific encounter	Trend	Trend N	>10	-1.41918	0.0133866	0.285638
Probability of interspecific encounter	Trend	Trend N	5-10	-0.69827	0.0111442	0.529495
Probability of interspecific encounter	Trend	Trend P	= 5	-1.19531	0.0123389	0.329773
Probability of interspecific encounter	Trend	Trend P	>10	0.528343	0.0100809	0.601168
Probability of interspecific encounter	Trend	Trend P	5-10	-0.0582893	0.00970528	0.952094

## Sheet: Figure 4
TGrouping	response	model	term	estimate	std.error	p.value
Invertebrates (ground)	Species richness	Magnitude	<	1.42601	0.0319126	0.657265
Invertebrates (ground)	Species richness	Magnitude	>	-5.51591	0.0300397	0.0589193
Invertebrates (ground)	Total abundance	Magnitude	<	0.989922	0.0295201	0.738614
Invertebrates (ground)	Total abundance	Magnitude	>	-1.27904	0.0284408	0.650823
Invertebrates (ground)	Probability of interspecific encounter	Magnitude	<	-0.861697	0.015535	0.57747
Invertebrates (ground)	Probability of interspecific encounter	Magnitude	>	-1.14394	0.0150827	0.445575
Invertebrates (ground)	Species richness	Trend	<	-1.51609	0.0348623	0.661234
Invertebrates (ground)	Species richness	Trend	>	-2.90607	0.0285115	0.300964
Invertebrates (ground)	Total abundance	Trend	<	1.04674	0.0319083	0.744167
Invertebrates (ground)	Total abundance	Trend	>	-1.05754	0.0273101	0.697057
Invertebrates (ground)	Probability of interspecific encounter	Trend	<	-1.99689	0.017145	0.239398
Invertebrates (ground)	Probability of interspecific encounter	Trend	>	-0.428277	0.0141945	0.762371
Invertebrates (flying)	Species richness	Magnitude	<	-7.13064	0.0263702	0.00502691
Invertebrates (flying)	Species richness	Magnitude	>	0.174743	0.0239176	0.941809
Invertebrates (flying)	Total abundance	Magnitude	<	-6.84319	0.0226531	0.00175284
Invertebrates (flying)	Total abundance	Magnitude	>	-0.405209	0.0212593	0.848533
Invertebrates (flying)	Probability of interspecific encounter	Magnitude	<	-2.19978	0.0136363	0.102852
Invertebrates (flying)	Probability of interspecific encounter	Magnitude	>	2.45774	0.0127816	0.0574828
Invertebrates (flying)	Species richness	Trend	<	-1.26594	0.0267261	0.633579
Invertebrates (flying)	Species richness	Trend	>	-4.51193	0.0249943	0.0647215
Invertebrates (flying)	Total abundance	Trend	<	-2.10168	0.0215309	0.323875
Invertebrates (flying)	Total abundance	Trend	>	-5.18496	0.0249101	0.0325677
Invertebrates (flying)	Probability of interspecific encounter	Trend	<	-0.0970351	0.0131383	0.941096
Invertebrates (flying)	Probability of interspecific encounter	Trend	>	0.878168	0.0145261	0.547236
Plants	Species richness	Magnitude	<	-3.80438	0.0242224	0.109319
Plants	Species richness	Magnitude	>	-9.49969	0.0210214	2.05089e-06
Plants	Total abundance	Magnitude	<	-4.23722	0.0211462	0.0406126
Plants	Total abundance	Magnitude	>	0.331607	0.0217528	0.879036
Plants	Probability of interspecific encounter	Magnitude	<	1.26391	0.0147113	0.393238
Plants	Probability of interspecific encounter	Magnitude	>	-1.35805	0.0148601	0.357494
Plants	Species richness	Trend	<	-5.80706	0.0250165	0.0167832
Plants	Species richness	Trend	>	-8.11686	0.0208624	4.95676e-05
Plants	Total abundance	Trend	<	-2.97022	0.0219853	0.170228
Plants	Total abundance	Trend	>	-1.29139	0.0209687	0.535341
Plants	Probability of interspecific encounter	Trend	<	1.77086	0.0151291	0.245943
Plants	Probability of interspecific encounter	Trend	>	-1.64611	0.0145807	0.254969
Birds	Species richness	Magnitude	<	-0.775033	0.0205717	0.705271
Birds	Species richness	Magnitude	>	-4.16295	0.0179908	0.0181041
Birds	Total abundance	Magnitude	<	1.41835	0.0161488	0.383138
Birds	Total abundance	Magnitude	>	-1.22962	0.0141279	0.381168
Birds	Probability of interspecific encounter	Magnitude	<	-1.10615	0.0112091	0.321036
Birds	Probability of interspecific encounter	Magnitude	>	-0.817662	0.00975805	0.400135
Birds	Species richness	Trend	<	-3.65542	0.0221706	0.0930244
Birds	Species richness	Trend	>	-2.30793	0.0174733	0.181447
Birds	Total abundance	Trend	<	1.94571	0.0165422	0.244055
Birds	Total abundance	Trend	>	-1.52374	0.0141333	0.277292
Birds	Probability of interspecific encounter	Trend	<	-2.45951	0.0117991	0.0348107
Birds	Probability of interspecific encounter	Trend	>	-0.0437477	0.00955413	0.96347
Mammals	Species richness	Magnitude	<	0.384561	0.0400537	0.923658
Mammals	Species richness	Magnitude	>	-4.97953	0.0446037	0.252147
Mammals	Total abundance	Magnitude	<	1.47711	0.0252395	0.561269
Mammals	Total abundance	Magnitude	>	2.6626	0.0275036	0.339362
Mammals	Probability of interspecific encounter	Magnitude	<	1.97372	0.025068	0.43558
Mammals	Probability of interspecific encounter	Magnitude	>	-1.98494	0.0269131	0.456299
Mammals	Species richness	Trend	<	1.44147	0.0504678	0.77673
Mammals	Species richness	Trend	>	-3.64468	0.038451	0.334255
Mammals	Total abundance	Trend	<	3.30385	0.0292338	0.26619
Mammals	Total abundance	Trend	>	1.1397	0.0247355	0.646847
Mammals	Probability of interspecific encounter	Trend	<	0.529672	0.0315487	0.867018
Mammals	Probability of interspecific encounter	Trend	>	-0.027278	0.0232347	0.990632
Fungi	Species richness	Magnitude	<	-4.5828	0.0973042	0.629728
Fungi	Species richness	Magnitude	>	-14.2096	0.118187	0.194705
Fungi	Total abundance	Magnitude	<	-3.40318	0.0614277	0.572985
Fungi	Total abundance	Magnitude	>	-4.53922	0.076491	0.543637
Fungi	Probability of interspecific encounter	Magnitude	<	-1.04147	0.0332859	0.753121
Fungi	Probability of interspecific encounter	Magnitude	>	-2.32061	0.040619	0.563234
Fungi	Species richness	Trend	<	-29.5155	0.133888	0.00898898
Fungi	Species richness	Trend	>	-0.838943	0.0893361	0.924867
Fungi	Total abundance	Trend	<	-18.3722	0.084644	0.016472
Fungi	Total abundance	Trend	>	1.26638	0.0570996	0.825566
Fungi	Probability of interspecific encounter	Trend	<	-5.85838	0.0453221	0.182853
Fungi	Probability of interspecific encounter	Trend	>	-0.0222529	0.0311331	0.994296
Reptiles	Species richness	Magnitude	<	10.3926	0.0735154	0.178647
Reptiles	Species richness	Magnitude	>	-10.3564	0.0533484	0.0404295
Reptiles	Total abundance	Magnitude	<	-1.46429	0.051711	0.775444
Reptiles	Total abundance	Magnitude	>	-5.03367	0.0341666	0.130625
Reptiles	Probability of interspecific encounter	Magnitude	<	2.15285	0.0367276	0.56195
Reptiles	Probability of interspecific encounter	Magnitude	>	-4.31836	0.0273032	0.105923
Reptiles	Species richness	Trend	<	-7.23202	0.0793963	0.344408
Reptiles	Species richness	Trend	>	-3.40351	0.049002	0.479778
Reptiles	Total abundance	Trend	<	-8.73921	0.052599	0.0821044
Reptiles	Total abundance	Trend	>	-2.5547	0.0325569	0.426681
Reptiles	Probability of interspecific encounter	Trend	<	-3.50568	0.0415781	0.390733
Reptiles	Probability of interspecific encounter	Trend	>	-1.81631	0.0251559	0.46621
Amphibians	Species richness	Magnitude	<	-13.2726	0.0887449	0.108582
Amphibians	Species richness	Magnitude	>	-0.621118	0.0797576	0.937734
Amphibians	Total abundance	Magnitude	<	10.5482	0.0845205	0.235434
Amphibians	Total abundance	Magnitude	>	10.5179	0.0739324	0.176156
Amphibians	Probability of interspecific encounter	Magnitude	<	-6.43422	0.0475918	0.162289
Amphibians	Probability of interspecific encounter	Magnitude	>	-2.89114	0.0420245	0.485111
Amphibians	Species richness	Trend	<	-3.38064	0.0838688	0.681763
Amphibians	Species richness	Trend	>	-6.56	0.0769592	0.377969
Amphibians	Total abundance	Trend	<	10.1431	0.0835749	0.247693
Amphibians	Total abundance	Trend	>	10.6697	0.0727151	0.163257
Amphibians	Probability of interspecific encounter	Trend	<	-3.50608	0.0478696	0.455927
Amphibians	Probability of interspecific encounter	Trend	>	-4.10048	0.041466	0.312627

## Sheet: SIFigure3
Shift in	term	mean	sd
Magnitude	< -50%	7.1131	3.54137
Magnitude	-50% <> -25%	9.48213	5.62334
Magnitude	-25% <> 0%	7.83324	4.70689
Magnitude	0% <> 25%	7.7346	4.38315
Magnitude	25% <> 50%	8.42192	4.02809
Magnitude	> 50%	8.02183	4.41806
Trend	Largest Negative Trend Change	4.39861	3.10835
Trend	Large Negative Trend Change	7.78246	5.19795
Trend	Small Negative Trend Change	8.62273	4.17201
Trend	Small Positive Trend Change	9.29685	3.77666
Trend	Large Positive Trend Change	8.69479	4.53156
Trend	Largest Positive Trend Change	5.18254	4.73468
